# Supplementary material for: Matched case-control study of the influence of inland waters surrounding poultry farms on avian influenza outbreaks in Japan
Source: Sci Rep. 2018 Feb 19;8:3306. doi: 10.1038/s41598-018-21695-1 (PMC5818671; doi:10.1038/s41598-018-21695-1)
Supplement: Supplementary file 1 — Supplementary Tables [file 41598_2018_21695_MOESM1_ESM.xlsx]

## Sheet: Title&Authors
Matched case-control study of the influence of inland waters surrounding poultry farms on avian influenza outbreaks in Japan Yumiko Shimizu, Yoko Hayama, Takehisa Yamamoto, Kiyokazu Murai, Toshiyuki Tsutsui

## Sheet: TableS1_2010
Supplementary Table S1. Distance from the nearest inland water to the case and control farms for analysis of the 2010-2011 outbreaks.
ID	Case ID	Case/Control	Farm type	No. of susceptible animals	Type of inland waters	Distance from the inland water (m)
1	1	Case	Layer	21606	Pond	61
2	2	Case	Breeder	10240	River	12
3	3	Case	Layer	410000	River	188
4	4	Case	Layer	8600	River	359
5	5	Case	Layer	150000	River	122
6	6	Case	Broiler	10401	Pond	21
7	7	Case	Broiler	92000	River	395
8	8	Case	Breeder	6600	River	62
9	9	Case	Broiler	40000	Pond	105
10	10	Case	Broiler	190000	River	48
11	12	Case	Broiler	57000	River	402
12	13	Case	Broiler	96000	River	78
13	14	Case	Broiler	30000	River	19
14	15	Case	Broiler	33000	Pond	253
15	16	Case	Breeder	17500	River	23
16	17	Case	Layer	120000	Pond	48
17	18	Case	Broiler	67000	River	201
18	19	Case	Broiler	20000	River	66
19	20	Case	Layer	240000	River	8
20	21	Case	Layer	100000	River	74
21	22	Case	Broiler	33000	River	41
22	23	Case	Layer	35000	River	198
23	24	Case	Broiler	62000	River	195
24	1	Control	Layer	88042	River	15
25	1	Control	Layer	56667	River	5
26	1	Control	Layer	5270	River	9
27	1	Control	Layer	23400	Pond	67
28	2	Control	Layer	10500	Pond	188
29	2	Control	Breeder	7950	River	89
30	2	Control	Layer	39360	River	212
31	2	Control	Layer	60000	River	298
32	3	Control	Layer	40960	River	877
33	3	Control	Layer	19600	River	321
34	3	Control	Layer	60000	River	448
35	3	Control	Layer	50000	River	198
36	4	Control	Layer	7000	River	3
37	4	Control	Layer	32000	River	123
38	4	Control	Layer	23400	River	75
39	4	Control	Layer	66000	River	337
40	5	Control	Layer	220000	River	6
41	5	Control	Layer	176572	River	229
42	5	Control	Layer	18500	Pond	126
43	5	Control	Layer	30200	Pond	267
44	6	Control	Broiler	66000	River	108
45	6	Control	Broiler	50000	River	521
46	6	Control	Broiler	52000	River	556
47	6	Control	Broiler	45000	River	205
48	7	Control	Broiler	67000	River	581
49	7	Control	Broiler	20000	River	130
50	7	Control	Broiler	16500	Pond	129
51	7	Control	Broiler	45000	River	358
52	8	Control	Breeder	8423	River	2
53	8	Control	Breeder	7500	River	21
54	8	Control	Breeder	7500	River	109
55	8	Control	Breeder	6500	River	62
56	9	Control	Broiler	27000	Pond	370
57	9	Control	Broiler	100000	Pond	486
58	9	Control	Broiler	40000	River	115
59	9	Control	Broiler	30900	River	1236
60	10	Control	Broiler	30000	River	226
61	10	Control	Broiler	30000	River	8
62	10	Control	Broiler	25500	River	390
63	10	Control	Broiler	42000	River	35
64	12	Control	Broiler	32000	River	58
65	12	Control	Broiler	44500	River	149
66	12	Control	Broiler	12000	River	5
67	12	Control	Broiler	13000	River	38
68	13	Control	Broiler	20000	River	599
69	13	Control	Broiler	18000	River	318
70	13	Control	Broiler	180000	River	375
71	13	Control	Broiler	24000	River	475
72	14	Control	Broiler	50000	River	84
73	14	Control	Broiler	44000	River	225
74	14	Control	Broiler	43900	River	13
75	14	Control	Broiler	38000	River	881
76	15	Control	Broiler	6000	Pond	1059
77	15	Control	Broiler	6500	River	45
78	15	Control	Broiler	36000	River	60
79	15	Control	Broiler	27000	River	144
80	16	Control	Layer	157401	River	35
81	16	Control	Layer	10000	Pond	239
82	16	Control	Layer	15000	Pond	246
83	16	Control	Layer	14000	River	358
84	17	Control	Layer	5000	River	97
85	17	Control	Layer	40200	Pond	33
86	17	Control	Layer	25400	River	3
87	17	Control	Layer	7100	River	64
88	18	Control	Broiler	8500	River	124
89	19	Control	Broiler	20000	River	3
90	19	Control	Broiler	84100	River	10
91	19	Control	Broiler	38000	River	11
92	19	Control	Broiler	29000	River	13
93	20	Control	Layer	10200	River	4
94	20	Control	Layer	95000	Pond	32
95	20	Control	Layer	19000	River	8
96	20	Control	Layer	94300	River	329
97	21	Control	Layer	6000	River	77
98	21	Control	Layer	10000	Pond	86
99	21	Control	Layer	77000	River	4
100	21	Control	Layer	18200	River	85
101	22	Control	Broiler	31500	River	571
102	22	Control	Broiler	88000	River	195
103	22	Control	Broiler	38000	River	16
104	22	Control	Broiler	34500	River	51
105	23	Control	Layer	41696	River	87
106	23	Control	Layer	38535	Pond	578
107	23	Control	Layer	12000	River	44
108	23	Control	Layer	111403	River	836
109	24	Control	Broiler	34400	River	1469
110	24	Control	Broiler	35800	River	281
111	24	Control	Broiler	24000	River	49
112	24	Control	Broiler	62500	Pond	1306
Case ID : case numbers of the 2010-2011 outbreak period.

## Sheet: TableS2_2016
Supplementary Table S2. Distance from the nearest inland water to the case and control farms for analysis of the 2016-2017 outbreaks.
ID	Case ID	Case/Control	Farm type	No. of susceptible animals	Type of inland waters	Distance from the inland water (m)
1	2	Case	Layer	314047	Pond	38
2	3	Case	Layer	235741	Pond	10
3	5	Case	Layer	283982	River	25
4	6	Case	Broiler	122000	Pond	45
5	7	Case	Layer	107000	Pond	13
6	8	Case	Layer	81559	River	10
7	9	Case	Broiler	163150	River	10
8	10	Case	Breeder	69000	Pond	44
9	11	Case	Layer	220000	Pond	32
10	12	Case	Layer	68100	River	307
11	2	Control	Layer	700000	Pond	159
12	2	Control	Layer	100000	Pond	468
13	2	Control	Layer	830000	Pond	173
14	2	Control	Layer	85000	River	42
15	3	Control	Layer	120000	Pond	176
16	5	Control	Layer	200000	River	287
17	5	Control	Layer	6200	River	106
18	5	Control	Layer	6400	River	1017
19	5	Control	Layer	6200	River	60
20	6	Control	Broiler	31000	River	161
21	6	Control	Broiler	38000	River	501
22	6	Control	Broiler	55000	Pond	87
23	6	Control	Broiler	23000	River	635
24	7	Control	Layer	133000	Pond	52
25	7	Control	Layer	28000	Pond	75
26	7	Control	Layer	8600	River	283
27	7	Control	Layer	270000	River	202
28	8	Control	Layer	92989	River	1
29	8	Control	Layer	5000	River	167
30	8	Control	Layer	18000	River	60
31	8	Control	Layer	11510	River	7
32	9	Control	Broiler	40000	River	53
33	9	Control	Broiler	30000	River	50
34	9	Control	Broiler	51800	River	137
35	9	Control	Broiler	18000	River	375
36	10	Control	Layer	16000	River	5
37	10	Control	Layer	11600	River	60
38	10	Control	Layer	17800	River	13
39	11	Control	Layer	169955	Pond	639
40	11	Control	Layer	240192	Pond	160
41	12	Control	Layer	65000	River	68
42	12	Control	Layer	9500	River	75
43	12	Control	Layer	199000	River	40
44	12	Control	Layer	53500	Pond	909
Case ID : case numbers of the 2016-2017 outbreak period.
